# Supplementary material for: Multidimensional Measures of Physical Activity and Their Association with Gross Motor Capacity in Children and Adolescents with Cerebral Palsy
Source: Sensors (Basel). 2020 Oct 16;20(20):5861. doi: 10.3390/s20205861 (PMC7589543; doi:10.3390/s20205861)
Supplement: Supplementary file 1 [file sensors-20-05861-s001.zip]

Archive with 7 entries (6 files):
- Supplementary document 1.pdf
- __MACOSX/
- __MACOSX/._Supplementary document 1.pdf
- Figure S2.PNG
- __MACOSX/._Figure S2.PNG
- Figure S1.PNG
- __MACOSX/._Figure S1.PNG
